# Supplementary material for: Assessment of the Genetic Diversity of a Local Pig Breed Using Pedigree and SNP Data
Source: Genes (Basel). 2021 Dec 10;12(12):1972. doi: 10.3390/genes12121972 (PMC8702119; doi:10.3390/genes12121972)
Supplement: Supplementary file 1 [file genes-12-01972-s001.zip]

Archive with 1 entries (1 files):
- genes-1477832-supplementary-done.pdf
